# Supplementary material for: Synthetic and Nanotechnological Approaches for a Diagnostic Use of Manganese
Source: Molecules. 2022 May 13;27(10):3124. doi: 10.3390/molecules27103124 (PMC9146667; doi:10.3390/molecules27103124)
Supplement: Supplementary file 1 [file molecules-27-03124-s001.zip]

Archive with 1 entries (1 files):
- molecules-1716657-supplementary.pdf
